# Supplementary material for: An Ultra-Performance Liquid Chromatography–Tandem Mass Spectrometric Method for the Simultaneous Determination of Eighteen Marker Compounds in the Traditional Herbal Formula Bopyeo-Tang
Source: Pharmaceuticals (Basel). 2024 Mar 8;17(3):352. doi: 10.3390/ph17030352 (PMC10974790; doi:10.3390/ph17030352)
Supplement: Supplementary file 1 [file pharmaceuticals-17-00352-s001.zip]

Archive with 1 entries (1 files):
- pharmaceuticals-Supplementary Materials.pdf
